# Supplementary material for: The ERECTA, CLAVATA and class III HD-ZIP Pathways Display Synergistic Interactions in Regulating Floral Meristem Activities
Source: PLoS One. 2015 May 6;10(5):e0125408. doi: 10.1371/journal.pone.0125408 (PMC4422654; doi:10.1371/journal.pone.0125408)
Supplement: S2 Table — 1. Number of flower organs of each genotype was compared to the corresponding genotype. The corresponding background on the left compared with mutant on the right [i.e. Col X jba1D+ compared to Col]. (XLSX) [file pone.0125408.s004.xlsx]

## Sheet: Sheet1
Supporting Information S2 Table: P Value for Fisher's Exact test presented in Figure 1
Line`s compared (i.e aXb)	Organ	Two-sided Fisher`s Exact test P-value
col X Jba	sepals	<0.0026
col X Jbaxclv3	sepals	<.0001
col X jba er-20	sepals	<0.0026
col X jba er-20xclv3	sepals	<.0001
col X clv3(col)	sepals	<0.0063
Ler X clv3(Ler)	sepals	<.0001
col X Jba	petals	<.0001
col X Jbaxclv3	petals	<.0001
col X jba er-20	petals	<0.0026
col X jba er-20xclv3	petals	<.0001
col X clv3(col)	petals	<0.0006
Ler X clv3(Ler)	petals	<0.0008
col X Jba	stamens	<0.0407
col X Jbaxclv3	stamens	<.0001
col X jba er-20	stamens	<.0001
col X jba er-20xclv3	stamens	<.0001
col X clv3(col)	stamens	<.0001
Ler X clv3(Ler)	stamens	<.0001
col X clv3(col)	carpel	<.0001
col X Jba	carpel	<.0001
col X Jbaxclv3	carpel	<.0001
col X jba er-20	carpel	<0.0268
col X jba er-20xclv3	carpel	<.0001
Ler X clv3(Ler)	carpel	<.0001
